# Supplementary material for: Impaired Butyrate Induced Regulation of T Cell Surface Expression of CTLA-4 in Patients with Ulcerative Colitis
Source: Int J Mol Sci. 2021 Mar 17;22(6):3084. doi: 10.3390/ijms22063084 (PMC8002718; doi:10.3390/ijms22063084)
Supplement: Supplementary file 1 [file ijms-22-03084-s001.zip]

Archive with 4 entries (4 files):
- Supplementary figure 1.tif
- Supplementary figure 2.tif
- Supplementary figure 3.tif
- Supplementary material.docx
